# Supplementary material for: Epigenetic Drift Association with Cancer Risk and Survival, and Modification by Sex
Source: Cancers (Basel). 2021 Apr 14;13(8):1881. doi: 10.3390/cancers13081881 (PMC8070898; doi:10.3390/cancers13081881)
Supplement: Supplementary file 1 [file cancers-13-01881-s001.zip]

Archive with 2 entries (2 files):
- cancers-1166912-supplementary tables.xlsx
- cancers-1166912-supplementary.pdf
